# Supplementary material for: Using Google Trends to Predict COVID-19 Vaccinations and Monitor Search Behaviours about Vaccines: A Retrospective Analysis of Italian Data
Source: Vaccines (Basel). 2022 Jan 14;10(1):119. doi: 10.3390/vaccines10010119 (PMC8778420; doi:10.3390/vaccines10010119)
Supplement: Supplementary file 1 [file vaccines-10-00119-s001.zip]

Archive with 1 entries (1 files):
- vaccines-1544839-supplementary.pdf
